# Supplementary material for: Synergistic Effect of Stauntonia hexaphylla (Thunb.) Decne Fruit and Leaf on RAW 264.7 Osteoclast and MC3T3-E1 Osteoblast Differentiation
Source: Biomolecules. 2025 Jun 10;15(6):844. doi: 10.3390/biom15060844 (PMC12190245; doi:10.3390/biom15060844)
Supplement: Supplementary file 1 [file biomolecules-15-00844-s001.zip]

Archive with 1 entries (1 files):
- biomolecules-3591476-supplementary.pdf
